# Supplementary material for: King Rail (Rallus elegans) presence in the Midwestern United States is predicted by local‐scale factors and avian community
Source: Ecol Evol. 2023 Nov 14;13(11):e10732. doi: 10.1002/ece3.10732 (PMC10644321; doi:10.1002/ece3.10732)
Supplement: Supplementary file 1 — Figure S1. [file ECE3-13-e10732-s005.zip]

Archive with 4 entries (4 files):
- Figure S1 A_Interspersion vs Occupancy.tif
- Figure S1 B_Water Depth vs Occupancy.tif
- Figure S1 C_Proportion Emergent Veg vs Occupancy.tif
- Figure S1 D_Rail Presence vs Occupancy.tif
