# Supplementary material for: King Rail (Rallus elegans) presence in the Midwestern United States is predicted by local‐scale factors and avian community
Source: Ecol Evol. 2023 Nov 14;13(11):e10732. doi: 10.1002/ece3.10732 (PMC10644321; doi:10.1002/ece3.10732)
Supplement: Supplementary file 3 — Data S1. [file ECE3-13-e10732-s004.csv]

Site	Period_1	Period_2	Period_3	Period_4	Period_5	Dyke	Emergent	Water	Woody	Phrag	Typha	SLoose	PLoose	Smartweed	Arrowhead	Pickerel	Rosemallow	Robel	Depth	Interspersion	EdgeDist	WaterDist	ObRich	Rails	Bitterns	BigRails	AMBI	AMCO	COMO	LEBI	MAWR	SORA	VIRA	WIFL	Richness	Rdensity_250	Rdensity_2km	OpenWater_250	Barren_250	Forest_250	Farm_250	OpenWater_2km	Barren_2km	Forest_2km	Farm_2km	Emergent_2km	WetForest_2km	TempWet_2km	PermWet_2km
CP1	0	0	1	0	0	344.43	2.498091545	0.643501109	0	0	2.129396892	0.752474376	0	0	0	0	0	1.595798932	16.84375	2	25	50	4	1	1	0	0	0	0	1	1	1	1	0	12	0	0.000559209	0.984249449	0	0	0	1.217401361	0.041467665	0.037854174	1.026432738	1.50744215	0.36200796	1.521072092	0.77414151
CP3	1	0	0	0	0	112.68	0.79539883	1.982313173	0.79539883	0	0.232905056	0.525645955	0	0.525645955	0	0	0.077479045	0	19.8125	1	5	0	4	0	1	1	0	0	1	1	1	0	0	0	20	0	0	0.703539678	0	0	0	2.105178742	0.04146024	0	0.016925062	1.447628323	0.209385354	1.368163058	1.639278001
CP6	0	0	0	0	0	31.11	1.369438406	1.369438406	0.927295218	1.287002218	0	0.179124815	0	0.311091602	0	0	0.179124815	0.451026812	7.0625	2	5	5	2	0	0	0	0	0	0	0	1	0	0	0	17	0	0.000558841	0.582913589	0	0	0	1.195205829	0.016930519	0.037859599	0.803146039	1.596529506	0.466723392	1.610322899	0.672195212
CP9	0	0	0	0	0	38.87	1.772154248	1.159279481	0.643501109	1.759921766	0	0	0	0	0	0	0	0	9.46875	2	12	8	5	1	1	1	0	1	1	1	1	1	0	1	22	0	0	1.670963748	0.134942334	0	0	2.152397282	0.041469151	0	0	1.265754109	0.242015003	1.156740199	1.811384451
CP10	0	0	0	0	0	66.93	1.369438406	1.266103673	0	0	0.253661736	0.359707	0.359707	1.023945376	0	0.573513104	0	0.722734248	6.21875	1	1	1	0	0	0	0	0	0	0	0	0	0	0	0	17	0	0.000246108	2.200668043	0	0	0	1.811615172	0.041475095	0	0.677059871	1.352838087	0.258542423	1.311019408	1.459801406
CP14	0	1	0	0	0	126.87	2.498091545	0.643501109	0	0	0	1.470628906	0.381787854	1.37963418	0	0	0.190022423	1.018081214	18.6875	1	4	27	3	0	0	1	0	0	1	0	1	0	0	0	12	0	6.59E-05	2.235007699	0	0	0	2.051395005	0.033861037	0	0.265227236	1.370083649	0.275567095	1.379194231	1.655349075
EM2	0	0	0	0	0	88.11	0.451026812	0	1.982313173	0.451026812	0	0	0	0	0	0	0	0	0	0	10	70	0	0	0	0	0	0	0	0	0	0	0	1	17	0	0.000189054	0.337268789	0	0	0	1.543789248	0.342311675	0.156215051	0.624370006	1.244634539	0.378283018	0.938102867	1.522549239
EM8	0	0	0	0	0	81.72	3.141592654	0	0	1.570796327	0	0	0	0	0	0	0.451026812	1.875488981	0	0	0	5	1	0	0	0	0	0	0	0	1	0	0	1	14	0	0.001172723	0	0	0	0	1.411420751	0.265763816	0.15623748	0.66639184	1.212820256	0.389675488	0.899363069	1.409114335
EM12	0	0	0	0	0	83.73	3.141592654	0	0	0.643501109	0.451026812	0	0.643501109	0	0	0	0	0.759761933	0	0	6	110	1	0	0	0	0	0	0	0	1	0	0	0	15	0	0	1.534424672	0	0.134942334	0	1.904155714	0.272766472	0.158068673	0.251763572	1.068153817	0.36362736	0.871713289	1.92232485
MM3	0	0	0	0	0	56.79	1.570796327	0	1.570796327	0.643501109	0.554811033	0	0	0	0	0	0.643501109	1.213225223	0	0	0	30	3	1	0	0	0	0	0	0	0	1	1	1	20	0	0.000790452	0	0	0	0	1.022415324	0.108428968	0	0.738749711	1.62863946	0.439480454	1.68751531	0.945318484
MM4	0	1	0	0	0	128.38	2.690565842	0.283794109	0	0	1.52077547	0.276561514	0	0.276561514	0	0	1.425283354	1.645866818	3.53125	2	26	115	2	0	0	0	0	0	0	0	1	0	0	0	14	0.000911543	0.000640857	0	0	0	0	1.104568117	0.130084706	0	0.501538841	1.636912147	0.380988235	1.699356409	1.053141743
MM5	0	0	0	0	0	108.48	2.498091545	0.643501109	0	0	0	0	0	0.190022423	0.543314247	0	0.381787854	0.722734248	9.96875	1	40	25	1	0	0	0	0	0	0	0	0	0	0	0	24	0	0.000215121	0.836958226	0.235160042	0	0	1.698877443	0.091191074	0	0.016928093	1.318062856	0.243813473	1.373374838	1.654235421
MM6	0	0	0	0	0	81.63	2.346193823	0.79539883	0	0	0.184653114	1.849386029	0	0	0.184653114	0	0.894383111	1.075832295	9.125	2	35	95	4	1	0	1	0	1	0	0	1	1	0	0	13	0	0.000480793	0	0	0	0	1.396854628	0.098742289	0	0.57541143	1.507078981	0.443581512	1.58097967	1.282222196
O1	0	0	0	0	0	304.94	1.570796327	1.570796327	0	0	0	0.348166021	0.348166021	1.287002218	0	0.79539883	0.348166021	0.317560429	12.6875	1	60	0	3	1	0	0	0	0	0	0	1	0	1	1	19	0	0.00276364	0.694273845	0	0	0	1.395706776	0.081182349	0	0.556297513	0.968848263	0.559554994	1.204760958	1.281512788
O4	0	0	0	0	0	177.54	2.346193823	0	0.79539883	0	0.402715842	0	0	0.79539883	0.988432089	0	0	2.153160565	10.09375	1	0	0	5	1	1	1	1	0	1	1	1	1	0	0	20	7.78E-05	0.00156364	1.48813341	0	0	0	0.879686746	0.159861851	0	1.349951057	1.270148906	0.428671129	1.38890878	0.413958081
O7	0	0	0	0	0	78.87	2.346193823	0.737725968	0	0	1.59079766	0	0	0	0.415288406	0	0.370904178	1.104030988	4.5	0	8	60	2	1	0	0	0	0	0	0	1	1	0	0	15	0	0.000915251	1.055310334	0	0	0	1.023006174	0.095774637	0	0.878960448	1.430008232	0.475081908	1.566995301	0.770665807
O8	0	0	0	0	0	45.08	2.690565842	0.402715842	0	0	1.410105674	0.376383482	0	0	0	0	0.237198867	1.018081214	3.71875	1	2	10	2	1	0	0	0	0	0	0	0	1	0	0	17	0	0.002534656	0.38462117	0	0	0.430695014	1.324709191	0.077565011	0	0.654187111	0.984122152	0.545555172	1.227394922	1.179524977
O9	0	0	0	0	0	54.68	2.346193823	0.79539883	0	1.047197551	0	0	0	0	0	0	0	1.670963748	1.375	2	10	0	3	1	1	0	0	0	0	1	0	1	0	1	15	5.02E-05	0.002995213	0.429699666	0	0	0	1.369672337	0.079414023	0	0.58453993	0.90946195	0.563297926	1.144561507	1.266401293
O10	0	0	0	0	0	75.39	2.690565842	0.451026812	0	2.031970588	0	0	0	0	0	0	0	0.927295218	9.78125	1	0	0	5	1	1	1	0	0	1	1	1	1	0	0	17	0	0.00020141	1.266103673	0	0	0	2.08093568	0.06977466	0	0.023928227	1.454010279	0.219040967	1.556108504	1.459786378
O11	0	0	0	0	0	199.80	2.498091545	0	0	0.339263569	1.328430476	0	0	0	0	0	0	0.759761933	0	3	100	100	6	1	1	1	1	0	1	0	1	1	1	1	16	0	0.00054142	0.412106621	0	0	0	1.494217203	0.199902417	0	0.39593568	1.760212466	0.396270922	1.911936476	0.731991592
O13	1	0	0	0	0	42.15	3.141592654	0	0	2.322658351	0	0	0	0	0	0	0	0.86321189	0	3	40	70	3	1	0	1	0	0	1	0	1	0	1	1	17	0	0.001641952	0.758269073	0.834925541	0	1.182085822	0.726569989	0.226304568	0	1.386543993	1.240328063	0.371235927	1.289903826	0.247241427
O16	0	0	0	0	0	71.75	1.670963748	0	1.470628906	0.195245862	1.907099902	0	0	0	0.949610341	0	0	0.600594127	0	2	10	30	3	0	0	1	0	0	1	0	1	0	0	0	13	0.0001379	0.000820914	0.963345403	0	0	0	1.206957642	0.087966212	0	0.810151749	1.449820723	0.417940572	1.582433065	0.841969426
O18	0	0	0	0	0	13.79	3.141592654	0	0	0.876298061	0.988432089	0	0	0	0.876298061	0	0.609385308	1.047197551	0.21875	0	2	55	4	1	0	1	0	0	1	0	1	1	0	1	15	0.00221627	0.001271813	0.511224422	0	0	0.985422011	1.044674531	0.2275206	0	1.070151407	1.548170769	0.371119782	1.642789268	0.284513085
O19	0	0	0	0	0	106.71	1.266103673	1.772154248	0.451026812	0	0	0	0	0	0	0	0	0.600594127	12.6875	0	40	440	0	0	0	0	0	0	0	0	0	0	0	1	15	0.002297116	0.001298538	0	0.190982634	0	1.716768715	0.607714119	0.091178002	0	1.740702361	0.847932449	0.480490428	1.014592237	0.381964571
O22	0	0	0	0	0	161.54	1.772154248	0.927295218	0.927295218	0	0.148460271	0	0	0	0	0	0	0.224075285	16.65625	0	60	145	0	0	0	0	0	0	0	0	0	0	0	0	13	0.001933456	0.001215424	0	0	0	0.237357905	0.718855952	0.109728887	0	1.333669465	1.163565785	0.454244533	1.295029236	0.497473023
O24	0	0	0	0	0	18.98	1.982313173	0	1.047197551	1.470628906	0	0	0	0	0	0	0	0.958192179	0	0	40	240	0	0	0	0	0	0	0	0	0	0	0	0	14	0.00249897	0.001085023	0	0	0	0.815938412	0.878265685	0.086345557	0	1.37861392	1.260950044	0.463265687	1.396538603	0.405174913
O27	0	0	0	0	0	36.19	1.047197551	1.570796327	1.047197551	0.636804496	0	0.715142207	0	0.118390726	0	0	0.715142207	0.224075285	15.96875	2	10	0	5	1	1	1	0	0	1	1	0	1	1	0	21	0.002511058	0.000293615	0.741351535	0	0	0	1.80732473	0.10576393	0	0.170329019	1.670683376	0.303901138	1.803782846	1.114228732
O28	0	0	0	0	0	45.21	1.369438406	1.047197551	1.223879429	0	0.494934126	0	0	0.707483212	0.283794109	0.766994008	0.494934126	0.643501109	18.09375	2	35	0	2	1	0	0	0	0	0	0	0	0	1	1	18	0	0.003385145	0	0	0	0	1.180394398	0.082947225	0.029318916	0.698994474	0.979852298	0.593362493	1.236782416	1.027307782
PC1	0	0	0	0	0	96.22	1.159279481	1.982313173	0	0	1.092801128	0	0	0.109599358	0	0	0	0	11.28125	3	1	0	3	1	0	1	0	0	1	0	1	0	1	1	18	0.002346993	0.00107575	0.334116341	0	0	0.494545898	0.476836436	0.133350948	0.272135966	1.570151951	1.037280571	0.573525739	1.088757425	0.235128409
PC2	0	0	0	0	0	204.26	3.141592654	0	0	0	0.451026812	0	0	0	0	0	0	1.545793722	0.90625	0	15	130	4	1	0	0	0	0	0	0	1	1	1	1	22	0	0.000830432	0.436815952	0	0	0	0.604349536	0	0.166932062	0.777705872	1.568480263	0.840573632	1.721671387	0.316441866
PC4	1	0	0	0	0	107.49	3.141592654	0	0	0	1.369438406	0	0	0	0	0	0	1.318116072	0	1	0	80	2	0	0	0	0	0	0	0	1	0	0	0	25	0	0.000868829	1.149338758	0	0	0	1.077909086	0.041467665	0.181781586	1.147100145	1.138611022	0.489971139	0.678184766	0.946044845
PC5	0	0	0	1	0	98.53	3.141592654	0	0	0.200334842	1.772154248	0	0	0	0	0	0	2.153160565	0	1	0	60	3	0	1	0	0	0	0	1	1	0	0	1	15	0.001878932	0.001322775	0.563380599	0	0	0.687669652	0.860930471	0	0.206903948	1.748512455	0.914176071	0.36172704	0.404109251	0.746728678
PC6	0	0	0	0	0	97.07	3.141592654	0	0	1.570796327	1.047197551	0	0	0	0	0	0	2.381830721	2.625	0	7	70	1	0	0	0	0	0	0	0	1	0	0	0	15	0	0.001393549	0.33257291	0	0.408272078	1.447194174	0.371862833	0.118568921	0.256315762	1.655292882	0.827975029	0.694686032	1.099972255	0.25068713
PC8	0	0	0	0	0	104.62	1.266103673	1.875488981	0	0	1.266103673	0	0	0	0	0	0	0.317560429	19.40625	2	0	0	4	0	0	1	0	1	1	0	1	0	0	1	14	0	0.000233058	1.191388612	0	0	0	1.6481491	0	0	0.172821551	1.357581545	0.6077967	1.492041614	1.505911429
PC9	0	0	0	0	0	378.63	2.346193823	0	0.79539883	0	0	0	0	0	0	0	0	0.86321189	0	0	20	55	1	0	0	0	0	0	0	0	1	0	0	0	17	0	0.002194307	0.237357905	0.193649735	0	1.758818088	0.654592509	0.06334215	0.136568459	1.606615474	0.859981184	0.559742936	0.98221132	0.639943526
PC10	0	0	0	0	0	31.90	3.141592654	0	0	0	0	0	0	0	0	0	0	1.266103673	0	0	10	115	0	0	0	0	0	0	0	0	0	0	0	1	13	0.003980953	0.002087989	0.134636225	0	0	1.126453901	0.389293634	0.082971014	0.182611783	1.714992201	0.799591217	0.614187957	1.008504134	0.35460644
PIP1	0	0	0	0	0	57.34	1.570796327	0	1.570796327	0.451026812	0	0	0.317560429	0	0	0	0.200334842	0.643501109	0	0	2	41	3	1	0	0	0	0	0	0	1	1	0	0	23	0	0.002761123	0.492235567	0	0	0	1.847821755	0.094282046	0.081202711	0.044789128	0.353556967	0.139207445	0.54397685	1.84205001
PIP2	0	0	0	0	0	114.31	1.369438406	1.159279481	1.159279481	0.179124815	0	0	1.24506684	0	0	0	0.179124815	1.018081214	8.9375	2	0	0	1	0	0	0	0	0	0	0	0	0	0	0	24	0	0.002557383	1.514692132	0	0	0	1.912761132	0.07182668	0.029317866	0.041463209	0.339163367	0.139207445	0.501789544	1.9182063
PIP3	0	0	0	0	0	68.86	1.982313173	0	1.159279481	0	0	0	1.83381853	0	0	0	0	3.141592654	0	0	25	30	2	0	0	1	0	0	1	0	1	0	0	0	18	0	0.002480208	1.068452089	0	0	0	1.906532182	0.073811649	0.067731786	0.053542839	0.383016898	0.139207445	0.561837873	1.902121858
PM1	0	0	0	0	0	156.58	2.498091545	0	0.643501109	1.650881907	0	0	0	0	0	0	0	1.394890559	0	0	0	170	1	0	0	0	0	0	0	0	0	0	0	0	15	0	0.000539989	0.98055554	0.233551134	0.269887472	0.406394521	1.873379139	0.446783821	0.223776829	0.369899486	1.004567352	0.344854536	0.49242873	1.692053802
PM2	0	0	0	0	0	101.12	2.346193823	0	0	2.129396892	0	0	0	0	0	0	0	0.722734248	0	0	0	50	3	1	1	0	0	0	0	1	0	0	1	0	14	0	0.000229736	1.122101467	0.529591124	0	0.703539678	1.913419294	0.473096132	0.224349022	0.401383721	1.101401799	0.318807294	0.32912271	1.558836163
PM10	0	0	0	0	0	66.62	0.643501109	2.498091545	0	0.643501109	0	0	0	0	0	0	0	0	17.90625	2	15	0	6	1	1	1	1	0	1	0	1	1	1	0	17	0	0	1.498004789	0.407330054	0	1.0576634	1.833567848	0.561780296	0.261860897	0.449661174	1.419987402	0.202984918	0.325103622	1.104402192
PM12	0	0	0	0	0	102.98	1.369438406	0	1.772154248	1.070141614	0	0	0	0	0	0	0	2.586781621	0.6875	0	10	150	4	1	1	1	1	0	1	0	0	0	1	0	17	0	0.00069744	0.59656066	0	0	0.134942334	1.180154575	0.447630994	0.192512832	1.029328355	1.376280718	0.198213099	0.754594962	0.712431635
PM14	0	0	0	0	0	139.66	2.857798544	0.283794109	0	0	1.550794993	0	0	0	0.446416538	0	0	1.696124158	12.09375	1	70	90	7	1	1	1	1	1	1	0	1	1	1	0	14	0	0.000558348	0	0	0	0.13525054	1.252411589	0.832738601	0.225064653	0.713888564	1.375697745	0.35137914	0.586441238	0.706202528
PM15	0	0	0	0	0	66.93	0	0.451026812	2.690565842	0	0	0	0	0	0	0	0	0.224075285	1.875	1	25	45	0	0	0	0	0	0	0	0	0	0	0	1	18	0.002414817	0.000950849	0.136823887	0.58849745	0	0.780899893	0.830641893	0.802534799	0.180967833	1.149788255	1.350613844	0.162624487	0.6779991	0.28382234
PM17	0	1	0	0	1	182.23	1.470628906	1.159279481	1.047197551	0.752474376	0	0	0	0	0	0	0	0	11.90625	2	2	0	3	0	1	1	0	0	1	1	1	0	0	0	15	0	0.000916032	0.389145364	0	0.136823887	0.997914432	0.972967301	0.307846218	0.233909557	1.255583696	1.152984747	0.26506522	0.869654084	0.835192839
PM19	0	0	0	0	0	84.32	3.141592654	0	0	0.79539883	0	0	0	0	0	0	0	0.958192179	0	0	0	65	0	0	0	0	0	0	0	0	0	0	0	0	14	0.001442612	0.001065195	0.270503916	0	0	1.643587865	0.760066251	0.39267869	0.202106263	1.458830288	1.205112703	0.189912439	0.765497793	0.511241909
W3	0	1	0	0	0	181.76	2.346193823	0.79539883	0	0	1.59079766	0	0	0	0	0	0	1.159279481	10.25	2	0	20	5	1	0	1	0	1	1	0	1	0	1	1	29	0	0.000701183	1.69439848	0.472549059	0	0.529591124	0.835706264	0.140719624	0.037851462	1.055901592	1.432903224	0.663492924	1.43274818	0.554267524
W4	0	0	0	0	0	32.95	0.643501109	2.214297436	0.643501109	0.605882228	0	0	0	0.063256099	0	0	0	0.389760733	16.3125	1	50	0	2	0	1	0	0	0	0	1	0	0	0	0	23	0	0.000481817	0	0	0	0	1.207149962	0.140729721	0	0.656076014	1.435832838	0.708787679	1.408923629	0.939218561
W9	0	0	0	0	0	50.62	3.141592654	0	0	1.772154248	0	0	0	0	0	0	0	1.570796327	0	0	15	30	4	0	0	1	0	1	1	0	1	0	0	1	16	0	0.000580591	1.19817803	0.61691305	0	0.410175905	1.052067412	0.140674213	0	0.810226606	1.47949136	0.688915985	1.427700692	0.770484426
[truncated: 25 more columns]
