# Supplementary material for: King Rail (Rallus elegans) presence in the Midwestern United States is predicted by local‐scale factors and avian community
Source: Ecol Evol. 2023 Nov 14;13(11):e10732. doi: 10.1002/ece3.10732 (PMC10644321; doi:10.1002/ece3.10732)
Supplement: Supplementary file 4 — Data S2. [file ECE3-13-e10732-s001.xlsx]

## Sheet: Sheet1
Variable Name	Description
Site	Name of site where surveys occurred
Period_1	1 = King Rail present; 0 = King Rail absent
Period_2	1 = King Rail present; 0 = King Rail absent
Period_3	1 = King Rail present; 0 = King Rail absent
Period_4	1 = King Rail present; 0 = King Rail absent
Period_5	1 = King Rail present; 0 = King Rail absent
Dike	Distance (m) to nearest dike
Emergent	Proportion emergent veg (arc-sine square root transformed) in 5-m radius plot
Water	Proportion water (arc-sine square root transformed) in 5-m radius plot
Woody	Proportion woody plants (arc-sine square-root transformed) in 5-m radius plot
Phrag	Proportion cover by Phragmites (arc-sine square root transformed) in 5-m radius plot
Typha	Proportion cover by Typha (arc-sine square root transformed) in 5-m radius plot
SLoose	Proportion cover by swamp loosestrife (arc-sine square root transformed) in 5-m radius plot
PLoose	Proportion cover by purple loosestrife (arc-sine square root transformed) in 5-m radius plot
Smartweed	Proportion cover by smartweed spp. (arc-sine square root transformed) in 5-m radius plot
Arrowhead	Proportion cover by arrowhead (arc-sine square root transformed) in 5-m radius plot
Pickerel	Proportion cover by pickerweed (arc-sine square root transformed) in 5-m radius plot
Rosemallow	Proportion cover by rosemallow (arc-sine square root transformed) in 5-m radius plot
Robel	Mean of Robel pole value from cardinal directions in 5-m radius plot
Depth	Water depth (inches) in 5-m radius plot
Interspersion	0 = none, 1 = small, 2 = medium, 3 = large in 5-m radius plot
EdgeDist	Distance (m) to edge of wetland unit
WaterDist	Distance (m) to nearest open water
ObRich	Species richness of obligate marsh birds (American Bittern, American Coot, Common Gallinule, Least Bittern, Marsh Wren, Pied-billed Grebe, Sora, Virginia Rail)
Rails	Presence (1) or absence (0) of Virginia Rails and/or Soras
Bitterns	Presence (1) or absence (0) of American Bitterns and Least Bitterns
BigRails	Presence (1) or absence (0) of Common Gallinule and America Coot
AMBI	Presence (1) or absence (0) of American Bittern
AMCO	Presence (1) or absence (0) of American Coot
COMO	Presence (1) or absence (0) of Common Gallinule
LEBI	Presence (1) or absence (0) of Least Bittern
MAWR	Presence (1) or absence (0) of Marsh Wren
SORA	Presence (1) or absence (0) of Sora
VIRA	Presence (1) or absence (0) of Virginia Rail
WIFL	Presence (1) or absence (0) of Willow Flycatcher
Richness	Species richness of all birds detected during surveys
Rdensity_250	Road density within 250 m
Rdensity_2km	Road density within 2 km
OpenWater_250	Proportion open water within 250 m (arc-sine square root transformed)
Barren_250	Proportion of barren land within 250 m (arc-sine square root transformed)
Forest_250	Proportion of forest within 250 m (arc-sine square root transformed)
Farm_250	Proportion agriculture within 250 m (arc-sine square root transformed)
OpenWater_2km	Proportion open water within 2 km (arc-sine square root transformed)
Barren_2km	Proportion barren land within 2 km (arc-sine square root transformed)
Forest_2km	Proportion forest within 2 km (arc-sine square root transformed)
Farm_2km	Proportion agriculture within 2 km (arc-sine square root transformed)
Emergent_2km	Proportion emergent vegetation within 2 km (arc-sine square root transformed)
WetForest_2km	Proportion wet forest within 2 km (arc-sine square root transformed)
TempWet_2km	Proportion of temporary wetland within 2 km (arc-sine square root transformed)
PermWet_2km	Proportion of permanent wetland within 2 km (arc-sine square root transformed)
ArtWet_2km	Proportion of artificial wetland within 2 km (arc-sine square root transformed)
Dike_2km	Proportion of dikes within 2 km (arc-sine square root transformed)
Excavate_2km	Proportion excavated within 2 km (arc-sine square root transformed)
Emergent_250	Proportion emergent vegation within 250 m (arc-sine square root transformed)
WetForest_250	Proportion wet forest within 250 m (arc-sine square root transformed)
TempWet_250	Proportion of temporary wetland within 250 m (arc-sine square root transformed)
PermWet_250	Proportion of permanent wetland within 250 m (arc-sine square root transformed)
ArtWet_250	Proportion artificial wetlands within 250 m (arc-sine square root transformed)
Dike_250	Proportion of dikes within 250 m (arc-sine square root transformed)
Excavate_250	Proportion excavated within 250 m (arc-sine square root transformed)
Date_1	Date of first occupancy survey
Date_2	Date of second occupancy survey
Date_3	Date of third occupancy survey
Date_4	Date of fourth occupancy survey
Date_5	Date of fifth occupancy survey
Length_1	Number of days survey equipment operational divided by 7 (general survey length) for occupancy survey 1
Length_2	Number of days survey equipment operational divided by 7 (general survey length) for occupancy survey 2
Length_3	Number of days survey equipment operational divided by 7 (general survey length) for occupancy survey 3
Length_4	Number of days survey equipment operational divided by 7 (general survey length) for occupancy survey 4
Length_5	Number of days survey equipment operational divided by 7 (general survey length) for occupancy survey 5
Type_1	Type of occupancy survey during period 1. Camera = 1; in-person = 2
Type_2	Type of occupancy survey during period 2. Camera = 1; in-person survey = 2
Type_3	Type of occupancy survey during period 3. Camera = 1; in-person survey = 2
Type_4	Type of occupancy survey during period 4. Camera = 1; in-person survey = 2
Type_5	Type of occupancy survey during period 5. Camera = 1; in-person survey = 2
