# Supplementary material for: King Rail (Rallus elegans) presence in the Midwestern United States is predicted by local‐scale factors and avian community
Source: Ecol Evol. 2023 Nov 14;13(11):e10732. doi: 10.1002/ece3.10732 (PMC10644321; doi:10.1002/ece3.10732)
Supplement: Supplementary file 5 — Data S3. [file ECE3-13-e10732-s003.R]

#King Rail (Rallus elegans) presence in the Midwestern United States is predicted by avian community and other local-scale wetland conditions 

rm(list=ls())

library(unmarked)
library(AICcmodavg)

detect = read.csv("Occupancy_AllCovariates.csv",header=T)
y = detect[,2:6]
siteCovs = detect[,7:60]
date = detect[,61:65]
length = detect[,66:70]
type = detect[,71:75]

umf = unmarkedFrameOccu(y=y, siteCovs = siteCovs, obsCovs = list(date=date,length=length, type=type))
umf
summary(umf)
plot(umf)

#Only use below if standardizing covariates
obsCovs(umf) = scale(obsCovs(umf))
summary(obsCovs(umf))
siteCovs(umf) = scale(siteCovs(umf))
summary(siteCovs(umf))

naive = sum(apply(umf@y, 1, sum) > 0) / nrow(umf@y)
naive

null = occu(~1 ~1, umf)
det = backTransform(null, "det")
psi = backTransform(null, "state")

summary(null)
det
psi

#Detection Models
d1 = occu(~length ~1, umf, control=list(maxit=10000))
d2 = occu(~date ~1, umf, control=list(maxit=10000))
d3 = occu(~type ~1, umf, control=list(maxit=10000))
d4 = occu(~date+length ~1, umf, control=list(maxit=10000))
d5 = occu(~date+type ~1, umf, control=list(maxit=10000))
d6 = occu(~length+type ~1, umf, control=list(maxit=10000))
d7 = occu(~length+date+type ~1, umf, control=list(maxit=10000))

AICc(null)
AICc(d1)
AICc(d2)
AICc(d3)
AICc(d4)
AICc(d5)
AICc(d6)
AICc(d7)

summary(d1)
summary(d2)
summary(d3)
summary(d4)
summary(d5)
summary(d6)
summary(d7)

#Fine-Scale Models
f1 = occu(~length+type ~Dyke+Typha+SLoose+Interspersion, umf, control=list(maxit=10000))
f2 = occu(~length+type ~Typha+SLoose+Smartweed+Arrowhead, umf, control=list(maxit=10000))
f3 = occu(~length+type ~Typha+SLoose, umf, control=list(maxit=10000))
f4 = occu(~length+type ~Typha+SLoose+Phrag+Woody, umf, control=list(maxit=10000))
f5 = occu(~length+type ~Dyke+Interspersion+EdgeDist, umf, control=list(maxit=10000))
f6 = occu(~length+type ~Dyke+Interspersion+Emergent, umf, control=list(maxit=10000))
f7 = occu(~length+type ~Dyke+Interspersion+Depth, umf, control=list(maxit=10000))
f8 = occu(~length+type ~Interspersion+Depth+Emergent, umf, control=list(maxit=10000))

AICc(f1)
AICc(f2)
AICc(f3)
AICc(f4)
AICc(f5)
AICc(f6)
AICc(f7)
AICc(f8)

summary(f1)
summary(f2)
summary(f3)
summary(f4)
summary(f5)
summary(f6)
summary(f7)
summary(f8)

f1a = occu(~1 ~Dyke+Typha+SLoose+Interspersion, umf, control=list(maxit=10000))
f2a = occu(~1 ~Typha+SLoose+Smartweed+Arrowhead, umf, control=list(maxit=10000))
f3a = occu(~1 ~Typha+SLoose, umf, control=list(maxit=10000))
f4a = occu(~1 ~Typha+SLoose+Phrag+Woody, umf, control=list(maxit=10000))
f5a = occu(~1 ~Dyke+Interspersion+EdgeDist, umf, control=list(maxit=10000))
f6a = occu(~1 ~Dyke+Interspersion+Emergent, umf, control=list(maxit=10000))
f7a = occu(~1 ~Dyke+Interspersion+Depth, umf, control=list(maxit=10000))
f8a = occu(~1 ~Interspersion+Depth+Emergent, umf, control=list(maxit=10000))

AICc(f1a)
AICc(f2a)
AICc(f3a)
AICc(f4a)
AICc(f5a)
AICc(f6a)
AICc(f7a)
AICc(f8a)

summary(f1a)
summary(f2a)
summary(f3a)
summary(f4a)
summary(f5a)
summary(f6a)
summary(f7a)
summary(f8a)

f1b = occu(~length ~Dyke+Typha+SLoose+Interspersion, umf, control=list(maxit=10000))
f2b = occu(~length ~Typha+SLoose+Smartweed+Arrowhead, umf, control=list(maxit=10000), starts = c(1, 1, 1, 1, 1, 0, 0))
f3b = occu(~length ~Typha+SLoose, umf, control=list(maxit=10000))
f4b = occu(~length ~Typha+SLoose+Phrag+Woody, umf, control=list(maxit=10000))
f5b = occu(~length ~Dyke+Interspersion+EdgeDist, umf, control=list(maxit=10000))
f6b = occu(~length ~Dyke+Interspersion+Emergent, umf, control=list(maxit=10000))
f7b = occu(~length ~Dyke+Interspersion+Depth, umf, control=list(maxit=10000))
f8b = occu(~length ~Interspersion+Depth+Emergent, umf, control=list(maxit=10000))

AICc(f1b)
AICc(f2b)
AICc(f3b)
AICc(f4b)
AICc(f5b)
AICc(f6b)
AICc(f7b)
AICc(f8b)

summary(f1b)
summary(f2b)
summary(f3b)
summary(f4b)
summary(f5b)
summary(f6b)
summary(f7b)
summary(f8b)

#Species models
s1 = occu(~length+type ~SORA+MAWR+COMO, umf, control=list(maxit=10000))
s2 = occu(~length+type ~MAWR+COMO+LEBI+WIFL, umf, control=list(maxit=10000))
s3 = occu(~length+type ~SORA+VIRA+COMO, umf, control=list(maxit=10000))
s4 = occu(~length+type ~SORA+MAWR, umf, control=list(maxit=10000))
s5 = occu(~length+type ~SORA+VIRA, umf, control=list(maxit=10000))
s6 = occu(~length+type ~LEBI+AMBI, umf, control=list(maxit=10000))
s7 = occu(~length+type ~MAWR+WIFL, umf, control=list(maxit=10000))

AICc(s1)
AICc(s2)
AICc(s3)
AICc(s4)
AICc(s5)
AICc(s6)
AICc(s7)

summary(s1)
summary(s2)
summary(s3)
summary(s4)
summary(s5)
summary(s6)
summary(s7)

s1a = occu(~1 ~SORA+MAWR+COMO, umf, control=list(maxit=10000))
s2a = occu(~1 ~MAWR+COMO+LEBI+WIFL, umf, control=list(maxit=10000))
s3a = occu(~1 ~SORA+VIRA+COMO, umf, control=list(maxit=10000))
s4a = occu(~1 ~SORA+MAWR, umf, control=list(maxit=10000))
s5a = occu(~1 ~SORA+VIRA, umf, control=list(maxit=10000))
s6a = occu(~1 ~LEBI+AMBI, umf, control=list(maxit=10000))
s7a = occu(~1 ~MAWR+WIFL, umf, control=list(maxit=10000))

AICc(s1a)
AICc(s2a)
AICc(s3a)
AICc(s4a)
AICc(s5a)
AICc(s6a)
AICc(s7a)

summary(s1a)
summary(s2a)
summary(s3a)
summary(s4a)
summary(s5a)
summary(s6a)
summary(s7a)

s1b = occu(~length ~SORA+MAWR+COMO, umf, control=list(maxit=10000))
s2b = occu(~length ~MAWR+COMO+LEBI+WIFL, umf, control=list(maxit=10000))
s3b = occu(~length ~SORA+VIRA+COMO, umf, control=list(maxit=10000))
s4b = occu(~length ~SORA+MAWR, umf, control=list(maxit=10000))
s5b = occu(~length ~SORA+VIRA, umf, control=list(maxit=10000))
s6b = occu(~length ~LEBI+AMBI, umf, control=list(maxit=10000))
s7b = occu(~length ~MAWR+WIFL, umf, control=list(maxit=10000))

AICc(s1b)
AICc(s2b)
AICc(s3b)
AICc(s4b)
AICc(s5b)
AICc(s6b)
AICc(s7b)

summary(s1b)
summary(s2b)
summary(s3b)
summary(s4b)
summary(s5b)
summary(s6b)
summary(s7b)

#250m models
tf1 = occu(~length+type ~Emergent_250+Rdensity_250+OpenWater_250+Barren_250, umf, control=list(maxit=10000))
tf2 = occu(~length+type ~Dike_250+Rdensity_250+OpenWater_250+Barren_250, umf, control=list(maxit=10000))
tf3 = occu(~length+type ~Dike_250+Rdensity_250+PermWet_250+Barren_250, umf, control=list(maxit=10000))
tf4 = occu(~length+type ~Emergent_250+Rdensity_250+PermWet_250+Barren_250, umf, control=list(maxit=10000))
tf5 = occu(~length+type ~Rdensity_250+Farm_250+Forest_250, umf, control=list(maxit=10000))
tf6 = occu(~length+type ~Emergent_250+WetForest_250+Forest_250, umf, control=list(maxit=10000))
tf7 = occu(~length+type ~TempWet_250+PermWet_250, umf, control=list(maxit=10000))
tf8 = occu(~length+type ~Dike_250+PermWet_250, umf, control=list(maxit=10000))
tf9 = occu(~length+type ~Emergent_250+Forest_250+Rdensity_250, umf, control=list(maxit=10000))
tf10 = occu(~length+type ~Emergent_250+OpenWater_250, umf, control=list(maxit=10000))

AICc(tf1)
AICc(tf2)
AICc(tf3)
AICc(tf4)
AICc(tf5)
AICc(tf6)
AICc(tf7)
AICc(tf8)
AICc(tf9)
AICc(tf10)

summary(tf1)
summary(tf2)
summary(tf3)
summary(tf4)
summary(tf5)
summary(tf6)
summary(tf7)
summary(tf8)
summary(tf9)
summary(tf10)

tf1a = occu(~1 ~Emergent_250+Rdensity_250+OpenWater_250+Barren_250, umf, control=list(maxit=10000))
tf2a = occu(~1 ~Dike_250+Rdensity_250+OpenWater_250+Barren_250, umf, control=list(maxit=10000))
tf3a = occu(~1 ~Dike_250+Rdensity_250+PermWet_250+Barren_250, umf, control=list(maxit=10000))
tf4a = occu(~1 ~Emergent_250+Rdensity_250+PermWet_250+Barren_250, umf, control=list(maxit=10000))
tf5a = occu(~1 ~Rdensity_250+Farm_250+Forest_250, umf, control=list(maxit=10000))
tf6a = occu(~1 ~Emergent_250+WetForest_250+Forest_250, umf, control=list(maxit=10000))
tf7a = occu(~1 ~TempWet_250+PermWet_250, umf, control=list(maxit=10000))
tf8a = occu(~1 ~Dike_250+PermWet_250, umf, control=list(maxit=10000))
tf9a = occu(~1 ~Emergent_250+Forest_250+Rdensity_250, umf, control=list(maxit=10000))
tf10a = occu(~1 ~Emergent_250+OpenWater_250, umf, control=list(maxit=10000))

AICc(tf1a)
AICc(tf2a)
AICc(tf3a)
AICc(tf4a)
AICc(tf5a)
AICc(tf6a)
AICc(tf7a)
AICc(tf8a)
AICc(tf9a)
AICc(tf10a)

summary(tf1a)
summary(tf2a)
summary(tf3a)
summary(tf4a)
summary(tf5a)
summary(tf6a)
summary(tf7a)
summary(tf8a)
summary(tf9a)
summary(tf10a)

tf1b = occu(~length+date ~Emergent_250+Rdensity_250+OpenWater_250+Barren_250, umf, control=list(maxit=10000))
tf2b = occu(~length ~Dike_250+Rdensity_250+OpenWater_250+Barren_250, umf, control=list(maxit=10000), starts = c(1, 1, 1, 1, 1, 0, 0))
tf3b = occu(~length ~Dike_250+Rdensity_250+PermWet_250+Barren_250, umf, control=list(maxit=10000))
tf4b = occu(~length ~Emergent_250+Rdensity_250+PermWet_250+Barren_250, umf, control=list(maxit=10000))
tf5b = occu(~length ~Rdensity_250+Farm_250+Forest_250, umf, control=list(maxit=10000))
tf6b = occu(~length ~Emergent_250+WetForest_250+Forest_250, umf, control=list(maxit=10000))
tf7b = occu(~length ~TempWet_250+PermWet_250, umf, control=list(maxit=10000))
tf8b = occu(~length ~Dike_250+PermWet_250, umf, control=list(maxit=10000))
tf9b = occu(~length ~Emergent_250+Forest_250+Rdensity_250, umf, control=list(maxit=10000))
tf10b = occu(~length ~Emergent_250+OpenWater_250, umf, control=list(maxit=10000))

AICc(tf1b)
AICc(tf2b)
AICc(tf3b)
AICc(tf4b)
AICc(tf5b)
AICc(tf6b)
AICc(tf7b)
AICc(tf8b)
AICc(tf9b)
AICc(tf10b)

summary(tf1b)
summary(tf2b)
summary(tf3b)
summary(tf4b)
summary(tf5b)
summary(tf6b)
summary(tf7b)
summary(tf8b)
summary(tf9b)
summary(tf10b)

#2km models
km1 = occu(~length+type ~Emergent_2km+Rdensity_2km+OpenWater_2km+Barren_2km, umf, control=list(maxit=10000))
km2 = occu(~length+type ~Dike_2km+Rdensity_2km+OpenWater_2km+Barren_2km, umf, control=list(maxit=10000))
km3 = occu(~length+type ~Dike_2km+Rdensity_2km+PermWet_2km+Barren_2km, umf, control=list(maxit=10000))
km4 = occu(~length+type ~Emergent_2km+Rdensity_2km+PermWet_2km+Barren_2km, umf, control=list(maxit=10000))
km5 = occu(~length+type ~Rdensity_2km+Farm_2km+Forest_2km, umf, control=list(maxit=10000))
km6 = occu(~length+type ~Emergent_2km+WetForest_2km+Forest_2km, umf, control=list(maxit=10000))
km7 = occu(~length+type ~TempWet_2km+PermWet_2km, umf, control=list(maxit=10000))
km8 = occu(~length+type ~Dike_2km+PermWet_2km, umf, control=list(maxit=10000))
km9 = occu(~length+type ~Emergent_2km+Forest_2km+Rdensity_2km, umf, control=list(maxit=10000))
km10 = occu(~length+type ~Emergent_2km+OpenWater_2km, umf, control=list(maxit=10000))

AICc(km1)
AICc(km2)
AICc(km3)
AICc(km4)
AICc(km5)
AICc(km6)
AICc(km7)
AICc(km8)
AICc(km9)
AICc(km10)

summary(km1)
summary(km2)
summary(km3)
summary(km4)
summary(km5)
summary(km6)
summary(km7)
summary(km8)
summary(km9)
summary(km10)

km1a = occu(~1 ~Emergent_2km+Rdensity_2km+OpenWater_2km+Barren_2km, umf, control=list(maxit=10000))
km2a = occu(~1 ~Dike_2km+Rdensity_2km+OpenWater_2km+Barren_2km, umf, control=list(maxit=10000))
km3a = occu(~1 ~Dike_2km+Rdensity_2km+PermWet_2km+Barren_2km, umf, control=list(maxit=10000))
km4a = occu(~1 ~Emergent_2km+Rdensity_2km+PermWet_2km+Barren_2km, umf, control=list(maxit=10000))
km5a = occu(~1 ~Rdensity_2km+Farm_2km+Forest_2km, umf, control=list(maxit=10000))
km6a = occu(~1 ~Emergent_2km+WetForest_2km+Forest_2km, umf, control=list(maxit=10000))
km7a = occu(~1 ~TempWet_2km+PermWet_2km, umf, control=list(maxit=10000))
km8a = occu(~1 ~Dike_2km+PermWet_2km, umf, control=list(maxit=10000))
km9a = occu(~1 ~Emergent_2km+Forest_2km+Rdensity_2km, umf, control=list(maxit=10000))
km10a = occu(~1 ~Emergent_2km+OpenWater_2km, umf, control=list(maxit=10000))

AICc(km1a)
AICc(km2a)
AICc(km3a)
AICc(km4a)
AICc(km5a)
AICc(km6a)
AICc(km7a)
AICc(km8a)
AICc(km9a)
AICc(km10a)

summary(km1a)
summary(km2a)
summary(km3a)
summary(km4a)
summary(km5a)
summary(km6a)
summary(km7a)
summary(km8a)
summary(km9a)
summary(km10a)

km1b = occu(~length ~Emergent_2km+Rdensity_2km+OpenWater_2km+Barren_2km, umf, control=list(maxit=10000))
km2b = occu(~length ~Dike_2km+Rdensity_2km+OpenWater_2km+Barren_2km, umf, control=list(maxit=10000))
km3b = occu(~length ~Dike_2km+Rdensity_2km+PermWet_2km+Barren_2km, umf, control=list(maxit=10000))
km4b = occu(~length ~Emergent_2km+Rdensity_2km+PermWet_2km+Barren_2km, umf, control=list(maxit=10000))
km5b = occu(~length ~Rdensity_2km+Farm_2km+Forest_2km, umf, control=list(maxit=10000))
km6b = occu(~length ~Emergent_2km+WetForest_2km+Forest_2km, umf, control=list(maxit=10000))
km7b = occu(~length ~TempWet_2km+PermWet_2km, umf, control=list(maxit=10000))
km8b = occu(~length ~Dike_2km+PermWet_2km, umf, control=list(maxit=10000))
km9b = occu(~length ~Emergent_2km+Forest_2km+Rdensity_2km, umf, control=list(maxit=10000))
km10b = occu(~length ~Emergent_2km+OpenWater_2km, umf, control=list(maxit=10000))

AICc(km1b)
AICc(km2b)
AICc(km3b)
AICc(km4b)
AICc(km5b)
AICc(km6b)
AICc(km7b)
AICc(km8b)
AICc(km9b)
AICc(km10b)

summary(km1b)
summary(km2b)
summary(km3b)
summary(km4b)
summary(km5b)
summary(km6b)
summary(km7b)
summary(km8b)
summary(km9b)
summary(km10b)

#Additional models from looking at what models were important
a1 = occu(~length+type ~Dyke+Interspersion, umf, control=list(maxit=10000))
a1a = occu(~1 ~Dyke+Interspersion, umf, control=list(maxit=10000))
a1b = occu(~length ~Dyke+Interspersion, umf, control=list(maxit=10000))

a2 = occu(~length+type ~Dike_250+OpenWater_250, umf, control=list(maxit=10000))
a2a = occu(~1 ~Dike_250+OpenWater_250, umf, control=list(maxit=10000))
a2b = occu(~length ~Dike_250+OpenWater_250, umf, control=list(maxit=10000))

a3 = occu(~length+type ~Robel+Emergent+Depth+Interspersion, umf, control=list(maxit=10000))
a3a = occu(~1 ~Robel+Emergent+Depth+Interspersion, umf, control=list(maxit=10000))
a3b = occu(~length ~Robel+Emergent+Depth+Interspersion, umf, control=list(maxit=10000))

a4 = occu(~length+type ~Robel+Typha+SLoose, umf, control=list(maxit=10000))
a4a = occu(~1 ~Robel+Typha+SLoose, umf, control=list(maxit=10000))
a4b = occu(~length ~Robel+Typha+SLoose, umf, control=list(maxit=10000))

a5 = occu(~length+type ~Dyke+EdgeDist+WaterDist, umf, control=list(maxit=10000))
a5a = occu(~1 ~Dyke+EdgeDist+WaterDist, umf, control=list(maxit=10000))
a5b = occu(~length ~Dyke+EdgeDist+WaterDist, umf, control=list(maxit=10000))

AICc(a1)
AICc(a1a)
AICc(a1b)
AICc(a2)
AICc(a2a)
AICc(a2b)
AICc(a3)
AICc(a3a)
AICc(a3b)
AICc(a4)
AICc(a4a)
AICc(a4b)
AICc(a5)
AICc(a5a)
AICc(a5b)

summary(a1)
summary(a1a)
summary(a1b)
summary(a2)
summary(a2a)
summary(a2b)
summary(a3)
summary(a3a)
summary(a3b)
summary(a4)
summary(a4a)
summary(a4b)
summary(a5)
summary(a5a)
summary(a5b)


#Combined
c1 = occu(~length+type ~Dyke+Interspersion+MAWR+SORA, umf, control=list(maxit=10000))
c2 = occu(~length+type ~Dyke+Interspersion+Emergent_250+OpenWater_250, umf, control=list(maxit=10000))
c3 = occu(~length+type ~Dyke+Interspersion+Emergent_2km+OpenWater_2km, umf, control=list(maxit=10000))
c4 = occu(~length+type ~Dyke+Interspersion+Emergent_2km+WetForest_2km+Forest_2km, umf, control=list(maxit=10000))
c5 = occu(~length+type ~Dyke+Interspersion+Emergent_2km+Rdensity_2km+OpenWater_2km+Barren_2km, umf, control=list(maxit=10000))
c6 = occu(~length+type ~MAWR+SORA+Emergent_250+OpenWater_250, umf, control=list(maxit=10000))
c7 = occu(~length+type ~MAWR+SORA+Emergent_2km+OpenWater_2km, umf, control=list(maxit=10000))
c8 = occu(~length+type ~MAWR+SORA+Emergent_2km+WetForest_2km+Forest_2km, umf, control=list(maxit=10000))
c9 = occu(~length+type ~MAWR+SORA+Emergent_2km+Rdensity_2km+OpenWater_2km+Barren_2km, umf, control=list(maxit=10000), starts = c(1, 1, 1, 1, 1, 1, 1, 1, 0, 0))
c10 = occu(~length+type ~Dyke+Interspersion+MAWR+SORA+Emergent_250+OpenWater_250, umf, control=list(maxit=10000))
c11 = occu(~length+type ~Dyke+Interspersion+MAWR+SORA+Emergent_2km+OpenWater_2km, umf, control=list(maxit=10000))
c12 = occu(~length+type ~Dyke+Interspersion+MAWR+SORA+Emergent_2km+WetForest_2km+Forest_2km, umf, control=list(maxit=10000))

AICc(c1)
AICc(c2)
AICc(c3)
AICc(c4)
AICc(c5)
AICc(c6)
AICc(c7)
AICc(c8)
AICc(c9)
AICc(c10)
AICc(c11)
AICc(c12)

summary(c1)
summary(c2)
summary(c3)
summary(c4)
summary(c5)
summary(c6)
summary(c7)
summary(c8)
summary(c9)
summary(c10)
summary(c11)
summary(c12)

c1a = occu(~1 ~Dyke+Interspersion+MAWR+SORA, umf, control=list(maxit=10000))
c2a = occu(~1 ~Dyke+Interspersion+Emergent_250+OpenWater_250, umf, control=list(maxit=10000))
c3a = occu(~1 ~Dyke+Interspersion+Emergent_2km+OpenWater_2km, umf, control=list(maxit=10000))
c4a = occu(~1 ~Dyke+Interspersion+Emergent_2km+WetForest_2km+Forest_2km, umf, control=list(maxit=10000))
c5a = occu(~1 ~Dyke+Interspersion+Emergent_2km+Rdensity_2km+OpenWater_2km+Barren_2km, umf, control=list(maxit=10000))
c6a = occu(~1 ~MAWR+SORA+Emergent_250+OpenWater_250, umf, control=list(maxit=10000))
c7a = occu(~1 ~MAWR+SORA+Emergent_2km+OpenWater_2km, umf, control=list(maxit=10000))
c8a = occu(~1 ~MAWR+SORA+Emergent_2km+WetForest_2km+Forest_2km, umf, control=list(maxit=10000), starts=c(1, 1, 0.5, 0.5, 0.5, 0, 0))
c9a = occu(~1 ~MAWR+SORA+Emergent_2km+Rdensity_2km+OpenWater_2km+Barren_2km, umf, control=list(maxit=10000))
c10a = occu(~1 ~Dyke+Interspersion+MAWR+SORA+Emergent_250+OpenWater_250, umf, control=list(maxit=10000))
c11a = occu(~1 ~Dyke+Interspersion+MAWR+SORA+Emergent_2km+OpenWater_2km, umf, control=list(maxit=10000))
c12a = occu(~1 ~Dyke+Interspersion+MAWR+SORA+Emergent_2km+WetForest_2km+Forest_2km, umf, control=list(maxit=10000))

AICc(c1a)
AICc(c2a)
AICc(c3a)
AICc(c4a)
AICc(c5a)
AICc(c6a)
AICc(c7a)
AICc(c8a)
AICc(c9a)
AICc(c10a)
AICc(c11a)
AICc(c12a)

summary(c1a)
summary(c2a)
summary(c3a)
summary(c4a)
summary(c5a)
summary(c6a)
summary(c7a)
summary(c8a)
summary(c9a)
summary(c10a)
summary(c11a)
summary(c12a)

c1b = occu(~length ~Dyke+Interspersion+MAWR+SORA, umf, control=list(maxit=10000))
c2b = occu(~length ~Dyke+Interspersion+Emergent_250+OpenWater_250, umf, control=list(maxit=10000))
c3b = occu(~length ~Dyke+Interspersion+Emergent_2km+OpenWater_2km, umf, control=list(maxit=10000))
c4b = occu(~length ~Dyke+Interspersion+Emergent_2km+WetForest_2km+Forest_2km, umf, control=list(maxit=10000))
c5b = occu(~length ~Dyke+Interspersion+Emergent_2km+Rdensity_2km+OpenWater_2km+Barren_2km, umf, control=list(maxit=10000))
c6b = occu(~length ~MAWR+SORA+Emergent_250+OpenWater_250, umf, control=list(maxit=10000))
c7b = occu(~length ~MAWR+SORA+Emergent_2km+OpenWater_2km, umf, control=list(maxit=10000))
c8b = occu(~length ~MAWR+SORA+Emergent_2km+WetForest_2km+Forest_2km, umf, control=list(maxit=10000))
c9b = occu(~length ~MAWR+SORA+Emergent_2km+Rdensity_2km+OpenWater_2km+Barren_2km, umf, control=list(maxit=10000), starts=c(1, 1, 1, 1, 1, 1, 1, 0, 0))
c10b = occu(~length ~Dyke+Interspersion+MAWR+SORA+Emergent_250+OpenWater_250, umf, control=list(maxit=10000))
c11b = occu(~length ~Dyke+Interspersion+MAWR+SORA+Emergent_2km+OpenWater_2km, umf, control=list(maxit=10000))
c12b = occu(~length ~Dyke+Interspersion+MAWR+SORA+Emergent_2km+WetForest_2km+Forest_2km, umf, control=list(maxit=10000))

AICc(c1b)
AICc(c2b)
AICc(c3b)
AICc(c4b)
AICc(c5b)
AICc(c6b)
AICc(c7b)
AICc(c8b)
AICc(c9b)
AICc(c10b)
AICc(c11b)
AICc(c12b)

summary(c1b)
summary(c2b)
summary(c3b)
summary(c4b)
summary(c5b)
summary(c6b)
summary(c7b)
summary(c8b)
summary(c9b)
summary(c10b)
summary(c11b)
summary(c12b)

#Testing fit and plotting
plot(c1a) #plots residuals against predictions

pb = parboot(c1a, nsim=10000)
pb
plot(pb)

boot = mb.gof.test(c1a, nsim = 10000, plot.hist = T)
boot

psi.c1a = bup(ranef(c1a)) 
#or
predict(c1a, type = "state")

dyke = siteCovs[,1]
inter = siteCovs[,15]
SORA = siteCovs[,19]
MAWR = siteCovs[,22]

plot(x = psi.c1a, y=dyke, xlab="Occupancy Probability", ylab="Distance from Dike (m)")

library(PresenceAbsence)
getAUC = read.csv("GetROC.csv") #csv file with site id, occupancy status, and predicted values (from predict function)
auc(getAUC)

#Adding on models from logistic stuff
os1 = occu(~length+type ~ObRich, umf, control=list(maxit=10000))
os3 = occu(~length+type ~BigRails+Bitterns+Rails, umf, control=list(maxit=10000))
os5 = occu(~length+type ~Rails+BigRails, umf, control=list(maxit=10000))
os6 = occu(~length+type ~SORA+VIRA, umf, control=list(maxit=10000))
os7 = occu(~length+type ~Rails, umf, control=list(maxit=10000))

AICc(os1)
AICc(os3)
AICc(os5)
AICc(os6)
AICc(os7)

summary(os1)
summary(os3)
summary(os5)
summary(os6)
summary(os7)

os1a = occu(~1 ~ObRich, umf, control=list(maxit=10000))
os3a = occu(~1 ~BigRails+Bitterns+Rails, umf, control=list(maxit=10000))
os5a = occu(~1 ~Rails+BigRails, umf, control=list(maxit=10000))
os6a = occu(~1 ~SORA+VIRA, umf, control=list(maxit=10000))
os7a = occu(~1 ~Rails, umf, control=list(maxit=10000))

AICc(os1a)
AICc(os3a)
AICc(os5a)
AICc(os6a)
AICc(os7a)

summary(os1a)
summary(os3a)
summary(os5a)
summary(os6a)
summary(os7a)

os1b = occu(~length ~ObRich, umf, control=list(maxit=10000))
os3b = occu(~length ~BigRails+Bitterns+Rails, umf, control=list(maxit=10000))
os5b = occu(~length ~Rails+BigRails, umf, control=list(maxit=10000))
os6b = occu(~length ~SORA+VIRA, umf, control=list(maxit=10000))
os7b = occu(~length ~Rails, umf, control=list(maxit=10000))

AICc(os1b)
AICc(os3b)
AICc(os5b)
AICc(os6b)
AICc(os7b)

summary(os1b)
summary(os3b)
summary(os5b)
summary(os6b)
summary(os7b)

lc1 = occu(~length+type ~ObRich+Interspersion+Emergent+Dike_250+OpenWater_250, umf, control=list(maxit=10000))
lc2 = occu(~length+type ~Interspersion+Depth+Emergent+ObRich, umf, control=list(maxit=10000)) 
lc3 = occu(~length+type ~Interspersion+Depth+Emergent+Rails, umf, control=list(maxit=10000))
lc4 = occu(~length+type ~Interspersion+Dyke+EdgeDist+Rails, umf, control=list(maxit=10000))
lc5 = occu(~length+type ~Interspersion+Dyke+EdgeDist+ObRich, umf, control=list(maxit=10000))
lc6 = occu(~length+type ~Dike_250+OpenWater_250+Interspersion+Emergent, umf, control=list(maxit=10000))
lc7 = occu(~length+type ~ObRich+Interspersion+Emergent, umf, control=list(maxit=10000), starts = c(1, 1, 1, 1, 1, 0, 0))
lc8 = occu(~length+type ~SORA+VIRA+Interspersion+Emergent, umf, control=list(maxit=10000))
lc9 = occu(~length+type ~Rails+Interspersion+Emergent, umf, control=list(maxit=10000))
lc10 = occu(~length+type ~Rails+Interspersion+Emergent+Dike_250+OpenWater_250, umf, control=list(maxit=10000))
lc11 = occu(~length+type ~ObRich+Dike_250+OpenWater_250, umf, control=list(maxit=10000))
lc12 = occu(~length+type ~SORA+VIRA+Dike_250+OpenWater_250, umf, control=list(maxit=10000))
lc13 = occu(~length+type ~Rails+Dike_250+OpenWater_250, umf, control=list(maxit=10000))

AICc(lc1)
AICc(lc2)
AICc(lc3)
AICc(lc4)
AICc(lc5)
AICc(lc6)
AICc(lc7)
AICc(lc8)
AICc(lc9)
AICc(lc10)
AICc(lc11)
AICc(lc12)
AICc(lc13)

summary(lc1)
summary(lc2)
summary(lc3)
summary(lc4)
summary(lc5)
summary(lc6)
summary(lc7)
summary(lc8)
summary(lc9)
summary(lc10)
summary(lc11)
summary(lc12)
summary(lc13)

lc1a = occu(~1 ~ObRich+Interspersion+Emergent+Dike_250+OpenWater_250, umf, control=list(maxit=10000))
lc2a = occu(~1 ~Interspersion+Depth+Emergent+ObRich, umf, control=list(maxit=10000)) 
lc3a = occu(~1 ~Interspersion+Depth+Emergent+Rails, umf, control=list(maxit=10000))
lc4a = occu(~1 ~Interspersion+Dyke+EdgeDist+Rails, umf, control=list(maxit=10000))
lc5a = occu(~1 ~Interspersion+Dyke+EdgeDist+ObRich, umf, control=list(maxit=10000))
lc6a = occu(~1 ~Dike_250+OpenWater_250+Interspersion+Emergent, umf, control=list(maxit=10000))
lc7a = occu(~1 ~ObRich+Interspersion+Emergent, umf, control=list(maxit=10000))
lc8a = occu(~1 ~SORA+VIRA+Interspersion+Emergent, umf, control=list(maxit=10000))
lc9a = occu(~1 ~Rails+Interspersion+Emergent, umf, control=list(maxit=10000))
lc10a = occu(~1 ~Rails+Interspersion+Emergent+Dike_250+OpenWater_250, umf, control=list(maxit=10000))
lc11a = occu(~1 ~ObRich+Dike_250+OpenWater_250, umf, control=list(maxit=10000))
lc12a = occu(~1 ~SORA+VIRA+Dike_250+OpenWater_250, umf, control=list(maxit=10000))
lc13a = occu(~1 ~Rails+Dike_250+OpenWater_250, umf, control=list(maxit=10000))

AICc(lc1a)
AICc(lc2a)
AICc(lc3a)
AICc(lc4a)
AICc(lc5a)
AICc(lc6a)
AICc(lc7a)
AICc(lc8a)
AICc(lc9a)
AICc(lc10a)
AICc(lc11a)
AICc(lc12a)
AICc(lc13a)

summary(lc1a)
summary(lc2a)
summary(lc3a)
summary(lc4a)
summary(lc5a)
summary(lc6a)
summary(lc7a)
summary(lc8a)
summary(lc9a)
summary(lc10a)
summary(lc11a)
summary(lc12a)
summary(lc13a)

lc1b = occu(~length ~ObRich+Interspersion+Emergent+Dike_250+OpenWater_250, umf, control=list(maxit=10000))
lc2b = occu(~length ~Interspersion+Depth+Emergent+ObRich, umf, control=list(maxit=10000)) 
lc3b = occu(~length ~Interspersion+Depth+Emergent+Rails, umf, control=list(maxit=10000))
lc4b = occu(~length ~Interspersion+Dyke+EdgeDist+Rails, umf, control=list(maxit=10000))
lc5b = occu(~length ~Interspersion+Dyke+EdgeDist+ObRich, umf, control=list(maxit=10000))
lc6b = occu(~length ~Dike_250+OpenWater_250+Interspersion+Emergent, umf, control=list(maxit=10000))
lc7b = occu(~length ~ObRich+Interspersion+Emergent, umf, control=list(maxit=10000))
lc8b = occu(~length ~SORA+VIRA+Interspersion+Emergent, umf, control=list(maxit=10000))
lc9b = occu(~length ~Rails+Interspersion+Emergent, umf, control=list(maxit=10000))
lc10b = occu(~length ~Rails+Interspersion+Emergent+Dike_250+OpenWater_250, umf, control=list(maxit=10000))
lc11b = occu(~length ~ObRich+Dike_250+OpenWater_250, umf, control=list(maxit=10000))
lc12b = occu(~length ~SORA+VIRA+Dike_250+OpenWater_250, umf, control=list(maxit=10000))
lc13b = occu(~length ~Rails+Dike_250+OpenWater_250, umf, control=list(maxit=10000))

AICc(lc1b)
AICc(lc2b)
AICc(lc3b)
AICc(lc4b)
AICc(lc5b)
AICc(lc6b)
AICc(lc7b)
AICc(lc8b)
AICc(lc9b)
AICc(lc10b)
AICc(lc11b)
AICc(lc12b)
AICc(lc13b)

summary(lc1b)
summary(lc2b)
summary(lc3b)
summary(lc4b)
summary(lc5b)
summary(lc6b)
summary(lc7b)
summary(lc8b)
summary(lc9b)
summary(lc10b)
summary(lc11b)
summary(lc12b)
summary(lc13b)

#Testing fit and plotting
plot(lc3a) #plots residuals against predictions

pb = parboot(lc3a, nsim=10000)
pb
plot(pb)

boot = mb.gof.test(lc3a, nsim = 10000, plot.hist = T)
boot

psi.lc3a = bup(ranef(lc3a)) 


dyke = siteCovs[,1]
inter = siteCovs[,15]
SORA = siteCovs[,19]
MAWR = siteCovs[,22]

plot(x = psi.lc3a, y=dyke, xlab="Occupancy Probability", ylab="Distance from Dike (m)")

psi.lc3a = bup(ranef(lc3a)) 
write.csv(psi.lc3a, file="Predictlc3a.csv")
library(PresenceAbsence)
getAUC = read.csv("GetROC.csv") #csv file with site id, occupancy status, and predicted values (from predict function)
auc(getAUC)

#Evaluating top models
m1 = occu(~1 ~Interspersion+Depth+Emergent+Rails, umf, control=list(maxit=10000))
m2 = occu(~1 ~Interspersion+Dike+EdgeDist+Rails, umf, control=list(maxit=10000))
m3 = occu(~1 ~Interspersion+Emergent+Rails, umf, control=list(maxit=10000))
m4 = occu(~1 ~Interspersion+Dike+EdgeDist, umf, control=list(maxit=10000))
m5 = occu(~1 ~Interspersion+Dike+Typha+SLoose, umf, control=list(maxit=10000))
m6 = occu(~lenght+type ~Interspersion+Dike, umf, control=list(maxit=10000))
m7 = occu(~1 ~Interspersion+Emergent+SORA+VIRA, umf, control=list(maxit=10000))
m8 = occu(~1 ~1, umf, control=list(maxit=10000))
modlist1=list(m1=m1,m2=m2,m3=m3,m4=m4,m5=m5,m6=m6,m7=m7,m8=m8)
aictab(modlist1)
